# Supplementary material for: Two new species of Tribonium Saussure, 1862 (Blattodea, Blaberidae, Zetoborinae), with a key to males of the genus
Source: Zookeys. 2015 May 5;(502):117–27. doi: 10.3897/zookeys.502.8591 (PMC4443592; doi:10.3897/zookeys.502.8591)
Supplement: XML Treatment for Tribonium caldensis [file zookeys.502.8591-treatment1.xml]

<!DOCTYPE tp:taxon-treatment
  PUBLIC "-//TaxonX//DTD Taxonomic Treatment Publishing DTD v0 20100105//EN" "tax-treatment-NSO.dtd">
<tp:taxon-treatment xmlns:tp="http://www.plazi.org/taxpub"><tp:treatment-meta><kwd-group><label>Taxon classification</label><kwd><named-content content-type="kingdom">Animalia</named-content></kwd><kwd><named-content content-type="order">Blattodea</named-content></kwd><kwd><named-content content-type="family">Blaberidae</named-content></kwd></kwd-group><mixed-citation publication-type="journal"><person-group><name><surname>da Silva</surname><given-names>Leonardo de Oliveira Cardoso</given-names></name><name><surname>Lopes</surname><given-names>Sonia Maria</given-names></name></person-group><article-title>Two new species of <italic><tp:taxon-name><tp:taxon-name-part taxon-name-part-type="genus">Tribonium</tp:taxon-name-part></tp:taxon-name></italic> Saussure, 1862 (<tp:taxon-name><tp:taxon-name-part taxon-name-part-type="order">Blattodea</tp:taxon-name-part></tp:taxon-name>, <tp:taxon-name><tp:taxon-name-part taxon-name-part-type="family">Blaberidae</tp:taxon-name-part></tp:taxon-name>, <tp:taxon-name><tp:taxon-name-part taxon-name-part-type="subfamily">Zetoborinae</tp:taxon-name-part></tp:taxon-name>), with a key to males of the genus</article-title><source>Zookeys</source><day>5</day><month>5</month><year>2015</year><volume>2015</volume><issue>502</issue><fpage>117</fpage><lpage>127</lpage><pub-id pub-id-type="doi">10.3897/zookeys.502.8591</pub-id></mixed-citation></tp:treatment-meta><tp:nomenclature><tp:taxon-name>
                        <tp:taxon-name-part taxon-name-part-type="genus">Tribonium</tp:taxon-name-part>
                        <tp:taxon-name-part taxon-name-part-type="species">caldensis</tp:taxon-name-part>
                        <object-id xmlns:xlink="http://www.w3.org/1999/xlink" content-type="zoobank" xlink:type="simple">http://zoobank.org/037F4C0B-C7EC-4953-A639-C7EAECFB9449</object-id>
                    </tp:taxon-name><tp:taxon-status xmlns:xlink="http://www.w3.org/1999/xlink" xlink:type="simple">sp. n.</tp:taxon-status><xref ref-type="fig" rid="F1">Figs 1–8</xref></tp:nomenclature><tp:treatment-sec sec-type="Type-material"><title>Type-material.</title><p>Holotype ♂, BRAZIL, Minas Gerais, Poços de Caldas, Morro do Ferro, 07/IX/1967, J. Becker, O. Roppa, O. Leoncini cols.</p></tp:treatment-sec><tp:treatment-sec sec-type="Etymology"><title>Etymology.</title><p>The species name refers to the city of Poços de Caldas, where the material was collected.</p></tp:treatment-sec><tp:treatment-sec sec-type="Description"><title>Description.</title><p>Dimensions (mm): Male holotype, total length 23.2; length of pronotum 4.2; width of pronotum 7.9; length of tegmen 19.8; width of tegmen 6.5.</p><p><bold>Male holotype.</bold> Coloration yellowish brown with dark brown spots (Fig. <xref ref-type="fig" rid="F1">1</xref>). Head black with yellowish brown ocellar and clypeal areas (Fig. <xref ref-type="fig" rid="F1">2</xref>). Pronotum medially with symmetrical dark brown spots of no definite shape (Fig. <xref ref-type="fig" rid="F1">3</xref>). Apex of anal field of tegmina pale with brown spots. Marginal fields and scapular with brown spots. Pulvilli light brown. Arolia and claws dark brown.</p><fig id="F1" position="float" orientation="portrait"><label>Figures 1–8.</label><caption><p><italic><tp:taxon-name><tp:taxon-name-part taxon-name-part-type="genus">Tribonium</tp:taxon-name-part> <tp:taxon-name-part taxon-name-part-type="species">caldensis</tp:taxon-name-part></tp:taxon-name></italic> sp. n. male <bold>1</bold> <italic>habitus</italic>, dorsal view <bold>2</bold> head, ventral view <bold>3</bold> pronotum, dorsal view <bold>4</bold> supranal plate, dorsal view <bold>5</bold> subgenital plate, ventral view <bold>6</bold> left phallomere, dorsal view <bold>7</bold> median sclerite, dorsal view <bold>8</bold> right phallomere, dorsal view.</p></caption><graphic xmlns:xlink="http://www.w3.org/1999/xlink" xlink:href="zookeys-502-117-g001.jpg" position="float" orientation="portrait" xlink:type="simple" id="oo_43131.jpg"/></fig><p><bold>Head.</bold> Triangular; vertex slightly exposed; interocular space ample, 1.6 mm, wider than 2/3 distance between antennae. Antenna not reaching apex of tegmen. Palps and antennae tomentose; second segment of maxillary palps small, third segment 0.71 mm in length, fourth segment same size as second, fifth segment clavate, similar in size to third segment.</p><p><bold>Thorax.</bold> Pronotum convex, transverse, apical surface embossed, with rounded edges and straight basal surface. Tegmina developed, extending beyond apex of cerci; marginal field short and slightly concave; scapular field tapering toward apex, mid-field discoidal, extended apically, slightly angular along veins. Wings with marginal field narrow, subcostal vein reaching basal third of scapular field; cubital vein with numerous complete and few incomplete veins; apical triangle absent. Legs short, robust, inner side of femora with narrow posterior apical projection. Fore, mid and hind femora sparsely ciliate along anteroventral margin. Pulvilli small, present on fourth tarsal segments; claws simple, symmetrical, with concave arolia.</p><p><bold>Abdomen.</bold> Supranal plate ciliated, with prominent median edges between enclosures and with slight invagination in middle portion; cerci short, ciliated, with 11 segments (Fig. <xref ref-type="fig" rid="F1">4</xref>). Subgenital plate asymmetrical (Fig. <xref ref-type="fig" rid="F1">5</xref>). Right phallomere hook-shaped, with subapical slit (Fig. <xref ref-type="fig" rid="F1">6</xref>); median sclerite with pre-apical lateral projection and apical sclerite elongated (Fig. <xref ref-type="fig" rid="F1">7</xref>); left phallomere slightly sclerotized (Fig. <xref ref-type="fig" rid="F1">8</xref>).</p></tp:treatment-sec><tp:treatment-sec sec-type="Diagnosis"><title>Diagnosis.</title><p><italic><tp:taxon-name><tp:taxon-name-part taxon-name-part-type="genus">Tribonium</tp:taxon-name-part> <tp:taxon-name-part taxon-name-part-type="species">caldensis</tp:taxon-name-part></tp:taxon-name></italic> sp. n. resembles <italic><tp:taxon-name><tp:taxon-name-part taxon-name-part-type="genus">Tribonium</tp:taxon-name-part> <tp:taxon-name-part taxon-name-part-type="species">neospectrum</tp:taxon-name-part></tp:taxon-name></italic> Lopes, 1978 in the coloration of the head (Figs <xref ref-type="fig" rid="F1">2</xref>, <xref ref-type="fig" rid="F4">26</xref>), pronotum (Figs <xref ref-type="fig" rid="F1">3</xref>, <xref ref-type="fig" rid="F4">27</xref>), differing in the coloration of the tegmina (Figs <xref ref-type="fig" rid="F1">1</xref>, <xref ref-type="fig" rid="F4">25</xref>) and the configuration of the genital parts (Figs <xref ref-type="fig" rid="F1">6–8</xref>, <xref ref-type="fig" rid="F4">30–32</xref>). The supranal and subgenital plates are the blaberoid type (Figs <xref ref-type="fig" rid="F1">4–5</xref>, <xref ref-type="fig" rid="F4">28–29</xref>).</p></tp:treatment-sec><tp:treatment-sec><!--Section generated to contain objects referenced in tp:taxon-treatment.--><fig id="F4" position="float" orientation="portrait"><label>Figures 25–32.</label><caption><p><italic><tp:taxon-name><tp:taxon-name-part taxon-name-part-type="genus">Tribonium</tp:taxon-name-part> <tp:taxon-name-part taxon-name-part-type="species">neospectrum</tp:taxon-name-part></tp:taxon-name></italic> Lopes, 1978. <bold>25</bold> <italic>habitus</italic>, dorsal view <bold>26</bold> head, ventral view <bold>27</bold> pronotum, dorsal view <bold>28</bold> supranal plate, dorsal view <bold>29</bold> subgenital plate, ventral view <bold>30</bold> left phallomere, dorsal view <bold>31</bold> median sclerite, dorsal view <bold>32</bold> right phallomere, dorsal view.</p></caption><graphic xmlns:xlink="http://www.w3.org/1999/xlink" xlink:href="zookeys-502-117-g004.jpg" position="float" orientation="portrait" xlink:type="simple" id="oo_43134.jpg"/></fig></tp:treatment-sec></tp:taxon-treatment>
