# Supplementary material for: Two new species of Tribonium Saussure, 1862 (Blattodea, Blaberidae, Zetoborinae), with a key to males of the genus
Source: Zookeys. 2015 May 5;(502):117–27. doi: 10.3897/zookeys.502.8591 (PMC4443592; doi:10.3897/zookeys.502.8591)
Supplement: XML Treatment for Tribonium morroferrensis [file zookeys.502.8591-treatment2.xml]

<!DOCTYPE tp:taxon-treatment
  PUBLIC "-//TaxonX//DTD Taxonomic Treatment Publishing DTD v0 20100105//EN" "tax-treatment-NSO.dtd">
<tp:taxon-treatment xmlns:tp="http://www.plazi.org/taxpub"><tp:treatment-meta><kwd-group><label>Taxon classification</label><kwd><named-content content-type="kingdom">Animalia</named-content></kwd><kwd><named-content content-type="order">Blattodea</named-content></kwd><kwd><named-content content-type="family">Blaberidae</named-content></kwd></kwd-group><mixed-citation publication-type="journal"><person-group><name><surname>da Silva</surname><given-names>Leonardo de Oliveira Cardoso</given-names></name><name><surname>Lopes</surname><given-names>Sonia Maria</given-names></name></person-group><article-title>Two new species of <italic><tp:taxon-name><tp:taxon-name-part taxon-name-part-type="genus">Tribonium</tp:taxon-name-part></tp:taxon-name></italic> Saussure, 1862 (<tp:taxon-name><tp:taxon-name-part taxon-name-part-type="order">Blattodea</tp:taxon-name-part></tp:taxon-name>, <tp:taxon-name><tp:taxon-name-part taxon-name-part-type="family">Blaberidae</tp:taxon-name-part></tp:taxon-name>, <tp:taxon-name><tp:taxon-name-part taxon-name-part-type="subfamily">Zetoborinae</tp:taxon-name-part></tp:taxon-name>), with a key to males of the genus</article-title><source>Zookeys</source><day>5</day><month>5</month><year>2015</year><volume>2015</volume><issue>502</issue><fpage>117</fpage><lpage>127</lpage><pub-id pub-id-type="doi">10.3897/zookeys.502.8591</pub-id></mixed-citation></tp:treatment-meta><tp:nomenclature><tp:taxon-name>
                        <tp:taxon-name-part taxon-name-part-type="genus">Tribonium</tp:taxon-name-part>
                        <tp:taxon-name-part taxon-name-part-type="species">morroferrensis</tp:taxon-name-part>
                        <object-id xmlns:xlink="http://www.w3.org/1999/xlink" content-type="zoobank" xlink:type="simple">http://zoobank.org/D39A1E8A-8BD5-4244-81A4-64C4862E49F9</object-id>
                    </tp:taxon-name><tp:taxon-status xmlns:xlink="http://www.w3.org/1999/xlink" xlink:type="simple">sp. n.</tp:taxon-status><xref ref-type="fig" rid="F2">Figs 9–16</xref><!--PageBreak--><!--PageBreak--><!--PageBreak--></tp:nomenclature><tp:treatment-sec sec-type="Type material"><title>Type material.</title><p>Holotype ♂, BRAZIL, Minas Gerais, Poços de Caldas, Morro do Ferro, 07/IX/1967, J. Becker, O. Roppa, O. Leoncini cols.</p></tp:treatment-sec><tp:treatment-sec sec-type="Etymology"><title>Etymology.</title><p>The species name refers to Morro do Ferro, where the material was collected.</p></tp:treatment-sec><tp:treatment-sec sec-type="Description"><title>Description.</title><p>Dimensions (mm): Male holotype, total length 25.3; length of pronotum 4.6; width of pronotum 8.2; length of tegmina 21.6; width of tegmina 7.7.</p><p><bold>Male holotype.</bold> Coloration yellowish brown with dark brown spots (Fig. <xref ref-type="fig" rid="F2">9</xref>). Head black with yellowish brown ocellar and clypeal areas (Fig. <xref ref-type="fig" rid="F2">10</xref>). Pronotum medially with symmetrical spots, without definite shape (Fig. <xref ref-type="fig" rid="F2">11</xref>). Tegmina with anal field with brown spots. Marginal and scapular fields light brown with brown spots. Pulvilli light brown. Arolia and claws brown.</p><fig id="F2" position="float" orientation="portrait"><label>Figures 9–16.</label><caption><p><italic><tp:taxon-name><tp:taxon-name-part taxon-name-part-type="genus">Tribonium</tp:taxon-name-part> <tp:taxon-name-part taxon-name-part-type="species">morroferrensis</tp:taxon-name-part></tp:taxon-name></italic> sp. n. <bold>9</bold> <italic>habitus</italic>, dorsal view <bold>10</bold> head, ventral view <bold>11</bold> pronotum, dorsal view <bold>12</bold> supranal plate, dorsal view <bold>13</bold> subgenital plate, ventral view <bold>14</bold> left phallomere, dorsal view <bold>15</bold> median sclerite, dorsal view <bold>16</bold> right phallomere, dorsal view.</p></caption><graphic xmlns:xlink="http://www.w3.org/1999/xlink" xlink:href="zookeys-502-117-g002.jpg" position="float" orientation="portrait" xlink:type="simple" id="oo_43132.jpg"/></fig><p><bold>Head.</bold> Triangular, vertex slightly exposed, interocular space ample, 1.9 mm, approximately 2/3 distance between antennae. Antenna not reaching apex of tegmen. Palpi and antennae ciliated; second segment of maxillary palpi small, third segment 0.70 mm in length, fourth segment same size as second, fifth segment clavate, similar in size to third segment, conspicuously ciliated.</p><p><bold>Thorax.</bold> Pronotum convex, transverse, apical surface embossed, with rounded margin and straight basal surface. Tegmina developed, extending beyond apex of cerci; marginal field short and slightly concave; scapular field tapering toward apex, discoidal field extended apically, slightly angular along veins. Wings with marginal field narrow, subcostal vein reaching basal third of scapular field; cubital vein with numerous complete and few incomplete veins; apical triangle absent. Legs short, robust, inner thigh narrow with clear apical projection. Fore, mid and hind femora sparsely ciliated along anteroventral border. Pulvilli small, present on fourth tarsal segments; claws simple, symmetrical, with concave arolia.</p><p><bold>Abdomen.</bold> Supranal plate ciliated, with prominent median edges between enclosures, with slight median invagination; cerci short, ciliated, with 12 segments (Fig. <xref ref-type="fig" rid="F2">12</xref>). Subgenital plate asymmetrical (Fig. <xref ref-type="fig" rid="F2">13</xref>). Right phallomere hook-shaped, with subapical cleft (Fig. <xref ref-type="fig" rid="F2">14</xref>); median sclerite with pre-apical lateral projection (Fig. <xref ref-type="fig" rid="F2">15</xref>); left phallomere slightly sclerotized (Fig. <xref ref-type="fig" rid="F2">16</xref>).</p><!--PageBreak--><!--PageBreak--><!--PageBreak--></tp:treatment-sec><tp:treatment-sec sec-type="Diagnosis"><title>Diagnosis.</title><p><italic><tp:taxon-name><tp:taxon-name-part taxon-name-part-type="genus">Tribonium</tp:taxon-name-part> <tp:taxon-name-part taxon-name-part-type="species">morroferrensis</tp:taxon-name-part></tp:taxon-name></italic> sp. n. resembles <italic><tp:taxon-name><tp:taxon-name-part taxon-name-part-type="genus">Tribonium</tp:taxon-name-part> <tp:taxon-name-part taxon-name-part-type="species">guttulosum</tp:taxon-name-part></tp:taxon-name></italic> (Walker, 1868) in general coloration and pronotum (Figs <xref ref-type="fig" rid="F2">11</xref>, <xref ref-type="fig" rid="F3">19</xref>), but differs in size and coloration of the tegmina (Figs <xref ref-type="fig" rid="F2">9</xref>, <xref ref-type="fig" rid="F3">17</xref>), color of head (Figs <xref ref-type="fig" rid="F2">10</xref>, <xref ref-type="fig" rid="F3">18</xref>), and genital parts (Figs <xref ref-type="fig" rid="F2">14–16</xref>, <xref ref-type="fig" rid="F3">22–24</xref>). The supranal and subgenital plates are blaberoid type (Figs <xref ref-type="fig" rid="F2">12–13</xref>; <xref ref-type="fig" rid="F3">20–21</xref>).</p><fig id="F3" position="float" orientation="portrait"><label>Figures 17–24.</label><caption><p><italic><tp:taxon-name><tp:taxon-name-part taxon-name-part-type="genus">Tribonium</tp:taxon-name-part> <tp:taxon-name-part taxon-name-part-type="species">guttulosum</tp:taxon-name-part></tp:taxon-name></italic> (Walker, 1868). <bold>17</bold> <italic>habitus</italic>, dorsal view <bold>18</bold> head, ventral view <bold>19</bold> pronotum, dorsal view <bold>20</bold> supranal plate, dorsal view <bold>21</bold> subgenital plate, ventral view <bold>22</bold> left phallomere, dorsal view <bold>23</bold> median sclerite, dorsal view <bold>24</bold> right phallomere, dorsal view.</p></caption><graphic xmlns:xlink="http://www.w3.org/1999/xlink" xlink:href="zookeys-502-117-g003.jpg" position="float" orientation="portrait" xlink:type="simple" id="oo_43133.jpg"/></fig><fig id="F4" position="float" orientation="portrait"><label>Figures 25–32.</label><caption><p><italic><tp:taxon-name><tp:taxon-name-part taxon-name-part-type="genus">Tribonium</tp:taxon-name-part> <tp:taxon-name-part taxon-name-part-type="species">neospectrum</tp:taxon-name-part></tp:taxon-name></italic> Lopes, 1978. <bold>25</bold> <italic>habitus</italic>, dorsal view <bold>26</bold> head, ventral view <bold>27</bold> pronotum, dorsal view <bold>28</bold> supranal plate, dorsal view <bold>29</bold> subgenital plate, ventral view <bold>30</bold> left phallomere, dorsal view <bold>31</bold> median sclerite, dorsal view <bold>32</bold> right phallomere, dorsal view.</p></caption><graphic xmlns:xlink="http://www.w3.org/1999/xlink" xlink:href="zookeys-502-117-g004.jpg" position="float" orientation="portrait" xlink:type="simple" id="oo_43134.jpg"/></fig></tp:treatment-sec></tp:taxon-treatment>
